# Supplementary material for: Single and Combined Effects of Chlorpyrifos and Glyphosate on the Brain of Common Carp: Based on Biochemical and Molecular Perspective
Source: Int J Mol Sci. 2023 Aug 18;24(16):12934. doi: 10.3390/ijms241612934 (PMC10455211; doi:10.3390/ijms241612934)
Supplement: Supplementary file 1 [file ijms-24-12934-s001.zip]

Archive with 1 entries (1 files):
- ijms-2560223-supplementary.pdf
